# Supplementary material for: A Comprehensive Analysis of the Structural Recognition between KCTD Proteins and Cullin 3
Source: Int J Mol Sci. 2024 Feb 4;25(3):1881. doi: 10.3390/ijms25031881 (PMC10856315; doi:10.3390/ijms25031881)
Supplement: Supplementary file 1 [file ijms-25-01881-s001.zip]

Archive with 1 entries (1 files):
- ijms-2814384-supplementary.pdf
